# Supplementary material for: MdSnRK1.1 interacts with MdGLK1 to regulate abscisic acid-mediated chlorophyll accumulation in apple
Source: Hortic Res. 2023 Dec 29;11(2):uhad288. doi: 10.1093/hr/uhad288 (PMC10873579; doi:10.1093/hr/uhad288)
Supplement: Web_Material_uhad288 [file web_material_uhad288.zip]

Archive with 1 entries (1 files):
- Supplementary File for Review.pdf
